# Supplementary material for: Effects of Soy Isoflavones on Glycemic Control and Lipid Profile in Patients with Type 2 Diabetes: A Systematic Review and Meta-Analysis of Randomized Controlled Trials
Source: Nutrients. 2021 May 31;13(6):1886. doi: 10.3390/nu13061886 (PMC8229139; doi:10.3390/nu13061886)
Supplement: Supplementary file 1 [file nutrients-13-01886-s001.zip]

Archive with 1 entries (1 files):
- nutrients-1193384-supplementary.pdf
